# Supplementary material for: HIV-1C env and gag Variation in the Cerebrospinal Fluid and Plasma of Patients with HIV-Associated Cryptococcal Meningitis in Botswana
Source: Viruses. 2020 Dec 7;12(12):1404. doi: 10.3390/v12121404 (PMC7762280; doi:10.3390/v12121404)
Supplement: Supplementary file 1 [file viruses-12-01404-s001.zip]

Archive with 5 entries (4 files):
- Supplementary Figure S1.png
- __MACOSX/
- __MACOSX/._Supplementary Figure S1.png
- Supplementary Figure S2.png
- __MACOSX/._Supplementary Figure S2.png
